# Supplementary material for: Inference of chromosomal inversion dynamics from Pool-Seq data in natural and laboratory populations of Drosophila melanogaster
Source: Mol Ecol. 2013 Dec 20;23(7):1813–27. doi: 10.1111/mec.12594 (PMC4359753; doi:10.1111/mec.12594)
Supplement: Fig S1 — False-negative rates in haplotype reconstruction. Fig. S2 Nucleotide diversity (π) and genetic differentiation (FST) for In(2L)t and In(3L)P. Fig. S3 Linkage disequilibrium for In(2L)t and In(3L)P. Fig. S4 Inversion frequency trajectories during experimental evolution. Fig. S5 Inversion frequencies in natural populations. Fig. S6 False-positive rates in haplotype reconstruction. Fig. S7 Patterns of recombination within In(3R)Mo. [file mec0023-1813-SD1.zip]

Archive with 37 entries (24 files):
- Supporting_software/
- Supporting_software/binning_Pi-FST.py
- Supporting_software/Description of Bioinformatic Analysis Pipeline.docx
- __MACOSX/
- __MACOSX/Supporting_software/
- __MACOSX/Supporting_software/._Description of Bioinformatic Analysis Pipeline.docx
- Supporting_software/DPGP22consensus.py
- Supporting_software/DPGP2consensus.py
- __MACOSX/Supporting_software/._DPGP2consensus.py
- Supporting_software/extract_haplotype.py
- Supporting_software/find_fixed_alleles.py
- Supporting_software/LD4chromosomes.py
- Supporting_software/modules/
- Supporting_software/modules/.svn/
- Supporting_software/modules/.svn/all-wcprops
- Supporting_software/modules/.svn/entries
- Supporting_software/modules/.svn/prop-base/
- Supporting_software/modules/.svn/props/
- Supporting_software/modules/.svn/text-base/
- Supporting_software/modules/.svn/tmp/
- Supporting_software/modules/.svn/tmp/prop-base/
- Supporting_software/modules/.svn/tmp/props/
- Supporting_software/modules/.svn/tmp/text-base/
- Supporting_software/modules/__init__.py
- __MACOSX/Supporting_software/modules/
- __MACOSX/Supporting_software/modules/.___init__.py
- Supporting_software/modules/__init__.pyc
- Supporting_software/modules/CMH.py
- __MACOSX/Supporting_software/modules/._CMH.py
- Supporting_software/modules/CMH.pyc
- Supporting_software/modules/LDUtil.py
- __MACOSX/Supporting_software/modules/._LDUtil.py
- Supporting_software/modules/RCMH.py
- __MACOSX/Supporting_software/modules/._RCMH.py
- Supporting_software/modules/RCMH.pyc
- Supporting_software/Pi2tree.py
- Supporting_software/Pi_FST4inversions.py
