# Supplementary material for: Inference of chromosomal inversion dynamics from Pool-Seq data in natural and laboratory populations of Drosophila melanogaster
Source: Mol Ecol. 2013 Dec 20;23(7):1813–27. doi: 10.1111/mec.12594 (PMC4359753; doi:10.1111/mec.12594)
Supplement: Fig S1 — False-negative rates in haplotype reconstruction. Fig. S2 Nucleotide diversity (π) and genetic differentiation (FST) for In(2L)t and In(3L)P. Fig. S3 Linkage disequilibrium for In(2L)t and In(3L)P. Fig. S4 Inversion frequency trajectories during experimental evolution. Fig. S5 Inversion frequencies in natural populations. Fig. S6 False-positive rates in haplotype reconstruction. Fig. S7 Patterns of recombination within In(3R)Mo. [file mec0023-1813-SD1.zip › Supporting_software/binning_Pi-FST.py]

import sys
import math
from optparse import OptionParser, OptionGroup
import collections

#Author: Martin Kapun v. 1.0

#########################################################   HELP   #########################################################################
usage="usage: python %prog --input input.pi --window-size 1000 --length inh.sam --output input_1k.pi --data pi"
parser = OptionParser(usage=usage)
group=OptionGroup(parser,
"""
H E L P:
_________

Requirements:

Python 2.6

Description:

This script bins the results of the FST and the pi output from FST4inversions.py (--input) in non-overlapping windows of size --window-size. The total lengths of the chromsomal arms need to be provided as the header of a SAM file (--length). The file type (pi or FST) has to be specified the input file format (--data). The script will produce two outputs. *_values contains the averaged pi or FST values, whereas *_counts contains the number of actual SNPs in the bins. 
""") 
#########################################################   CODE   #########################################################################

parser.add_option("--input", dest="input", help="pi-Data")
parser.add_option("--window-size", dest="bin", help="binsize")
parser.add_option("--length", dest="l", help="length of chromosomes")
parser.add_option("--data", dest="d", help="data type: 'fst' or 'pi'")
parser.add_option("--output", dest="o", help="output files")

parser.add_option_group(group)
(options, args) = parser.parse_args()

bin=int(options.bin)

### calculate number of bins available given the chromosome length
leng=collections.defaultdict(lambda:0)
for l in open(options.l,"r"):
	a=l.split()
	leng[a[1][3:]]=int(float(a[2][3:])/bin)+1

## identify which columns to use for either a pi or a FST file
file=open(options.input,"r")
file.readline().split()
snp=file.readline().split()
chr,pos=snp[:2]

if options.d=="fst":
	ind=(len(snp)-2)/3
	datarange=range(2,ind+2)
elif options.d=="pi":
	datarange=range(2,len(snp))

apops=collections.defaultdict(lambda:[])
countpops=collections.defaultdict(lambda:0)

out1=open(options.o+"_values.txt","w")
out2=open(options.o+"_counts.txt","w")

binhash=collections.defaultdict(lambda:collections.defaultdict(lambda:collections.defaultdict(lambda:collections.defaultdict(lambda:0.0))))
	
for l in file:
	a=l.split()
	chr,pos=a[:2]
	## loop through all columns defined above and store the counts and sums to later calculate the averages
	for pop in datarange:
		if a[pop]!="NAN":
			## use the divisions of positions by bins as index! Clever!! Thanx Robs
			binhash[chr][int(int(pos)/bin)][pop]["count"]+=1
			binhash[chr][int(int(pos)/bin)][pop]["value"]+=float(a[pop])
		else:
			binhash[chr][int(int(pos)/bin)][pop]["count"]+=0
			binhash[chr][int(int(pos)/bin)][pop]["value"]+=0


## now loop through the dictionary of dictionaries of dictionaries ;-) and print results
for chr,hash1 in sorted(binhash.items()):
	for i in range(0,leng[chr]):
		binlist,countlist=[],[]
		if i not in hash1:
			binlist=["0"]*len(datarange)
			countlist=["0"]*len(datarange)
		else:
			for pops,val in hash1[i].items():
				if val["count"]!=0:
					binlist.append(str(val["value"]/val["count"]))
					countlist.append(str(val["count"]))
				else:
					binlist.append("0")
					countlist.append("0")
		out1.write(chr+"\t"+str(i*bin)+"\t"+"\t".join(binlist)+"\n")
		out2.write(chr+"\t"+str(i*bin)+"\t"+"\t".join(countlist)+"\n")
