# Supplementary material for: Inference of chromosomal inversion dynamics from Pool-Seq data in natural and laboratory populations of Drosophila melanogaster
Source: Mol Ecol. 2013 Dec 20;23(7):1813–27. doi: 10.1111/mec.12594 (PMC4359753; doi:10.1111/mec.12594)
Supplement: Fig S1 — False-negative rates in haplotype reconstruction. Fig. S2 Nucleotide diversity (π) and genetic differentiation (FST) for In(2L)t and In(3L)P. Fig. S3 Linkage disequilibrium for In(2L)t and In(3L)P. Fig. S4 Inversion frequency trajectories during experimental evolution. Fig. S5 Inversion frequencies in natural populations. Fig. S6 False-positive rates in haplotype reconstruction. Fig. S7 Patterns of recombination within In(3R)Mo. [file mec0023-1813-SD1.zip › Supporting_software/DPGP22consensus.py]

import sys
import collections
from optparse import OptionParser, OptionGroup

#Author: Martin Kapun v. 1.0

#########################################################   HELP   #########################################################################
usage="\npython %prog --input dpgp2/dpgp2_v2_core.ID5.nohets.fastq --output output_file.consensus --length inh.sam --ID_list list.txt"
parser = OptionParser(usage=usage)
group=OptionGroup(parser,
"""
H E L P:
____________

Requirements:

Python 2.6

Description:

This script converts FASTQ files produced in the DPGP project to the consensus file format used to extract the haplotypes in the present project. Note, that the output neither contains the reference alleles nor a quality string as described in extract_haplotypes.py.

""") 
#########################################################   CODE   #########################################################################

parser.add_option("--input", dest="input", help="DPGP2 FASTQ file")
parser.add_option("--length", dest="length", help="Header of a SAM file to specify the length of the chromosomes")
parser.add_option("--ID_list", dest="ids", help="single column list of DPGP line ID's as specified in the fastq, which should be used in the conversion")
parser.add_option("--output", dest="o", help="output-file")
parser.add_option_group(group)
(options, args) = parser.parse_args()


path=options.input
genome=open(options.length,"r")
ids=open(options.ids,"r")
out=open(options.o,"w")

genomehash=collections.defaultdict(lambda:[])
genomlength=collections.defaultdict(lambda:int)
## store chromosome lengths
for l in genome:
	a=l.split()
	genomlength[a[1].split(":")[1]]=int(a[2].split(":")[1])

## store the IDs of lines used for the comparison
final_ids=[]
for l in ids:
	if l.rstrip()=="":
		continue
	final_ids.append(l.rstrip())

idlist=[]
## loop through the FASTQ file
data=open(path,"r")
while(True):
	header=data.readline()
	seq=data.readline()
	data.readline()
	data.readline()
	if header=="":
		break
	id=header.split()[0][1:]
	chr=header.split()[1][3:]
	if id not in final_ids:
		print id, "skipped"
		continue
	if chr not in chrom:
		print id, chr, "skipped"
		continue
	count=0
	if genomehash[chr]==[]:
		for allele in seq.rstrip():
			genomehash[chr].append(allele)
	else:
		for allele in seq.rstrip():
			genomehash[chr][count]+=allele
			count+=1

	print id,chr,"done! sample:",genomehash[chr][1000000]
	if id not in idlist:
		idlist.append(id)

for chr, alleles in sorted(genomehash.items()):
	print chr, len(alleles),genomlength[chr]

out.write("chr\tpos\t-\t-\t"+"/".join(idlist)+"\t"+len(idlist)*"-"+"\t-"+"\n")
chrom=["2L","2R","3L","3R","X"]
for chr in chrom:
	alleles=genomehash[chr]
	for i in range(genomlength[chr]):
		if i<len(alleles):
			if len(alleles[i])!=len(final_ids):
				out.write(chr+"\t"+str(i+1)+"\t-\t-\t"+"Na"*len(final_ids)+"\t"+len(allele)*"-"+"\t-"+"\n")
			else:
				out.write(chr+"\t"+str(i+1)+"\t-\t-\t"+alleles[i]+"\t"+len(allele)*"-"+"\t-"+"\n")
		else:
			out.write(chr+"\t"+str(i+1)+"\t-\t-\t"+"N"*len(final_ids)+"\t"+len(allele)*"-"+"\t-"+"\n")
