# Supplementary material for: Inference of chromosomal inversion dynamics from Pool-Seq data in natural and laboratory populations of Drosophila melanogaster
Source: Mol Ecol. 2013 Dec 20;23(7):1813–27. doi: 10.1111/mec.12594 (PMC4359753; doi:10.1111/mec.12594)
Supplement: Fig S1 — False-negative rates in haplotype reconstruction. Fig. S2 Nucleotide diversity (π) and genetic differentiation (FST) for In(2L)t and In(3L)P. Fig. S3 Linkage disequilibrium for In(2L)t and In(3L)P. Fig. S4 Inversion frequency trajectories during experimental evolution. Fig. S5 Inversion frequencies in natural populations. Fig. S6 False-positive rates in haplotype reconstruction. Fig. S7 Patterns of recombination within In(3R)Mo. [file mec0023-1813-SD1.zip › Supporting_software/DPGP2consensus.py]

import sys
import collections 
import os
from optparse import OptionParser, OptionGroup

#Author: Martin Kapun v. 1.0

#########################################################   HELP   #########################################################################
usage="\npython %prog --input_directory /dpgp_solexa_r1.0/fastq/ --output output_file.consensus"
parser = OptionParser(usage=usage)
group=OptionGroup(parser,
"""
H E L P:
____________

Requirements:

Python 2.6

Description:

This script converts FASTQ files produced in the DPGP project to the consensus file format used to extract the haplotypes in the present project. Note, that the output neither contains the reference alleles nor a quality string as described in extract_haplotypes.py

""") 
#########################################################   CODE   #########################################################################

parser.add_option("--input_directory", dest="input", help="The full path to the DPGP Solexa Fastq files. requires a '/' at the end")
parser.add_option("--output", dest="o", help="output-file")
parser.add_option_group(group)
(options, args) = parser.parse_args()

path = options.input
listing = os.listdir(path)


genomehash=collections.defaultdict(lambda:[])
idlist=[] 
out=open(options.o,"w")
## loop through all Fastq files in the directory and store the alleles in the memory
for infile in listing:
	if infile.split(".")[-1]!="fastq":
		continue
	data=open(sys.argv[1]+infile,"r")
	while(True):
		header=data.readline()
		seq=data.readline()
		data.readline()
		data.readline()
		if header=="":
			break
		id=header.split()[0][1:]
		chr=header.split()[1][3:]
		count=0
		if genomehash[chr]==[]:
			for allele in seq.rstrip():
				genomehash[chr].append(allele)
		else:
			for allele in seq.rstrip():
				genomehash[chr][count]+=allele
				count+=1
	
	
		print id,chr,"done! sample:",genomehash[chr][10000]
	idlist.append(id)
	
## produce an output similar to the consensus file as defined in extract_haplotypes.py, but without the refernce alleles and the quality string

out.write("chr\tpos\t-\t-\t"+"/".join(idlist)+"\t"+len(idlist)*"-"+"\t-"+"\n")  
chrom=["2L","2R","3L","3R","X"]
for chr in chrom:
	for allele in genomehash[chr]:
		out.write(chr+"\t"+str(count)+"\t-\t-\t"+allele+"\t-\t-\n") 
