# Supplementary material for: Inference of chromosomal inversion dynamics from Pool-Seq data in natural and laboratory populations of Drosophila melanogaster
Source: Mol Ecol. 2013 Dec 20;23(7):1813–27. doi: 10.1111/mec.12594 (PMC4359753; doi:10.1111/mec.12594)
Supplement: Fig S1 — False-negative rates in haplotype reconstruction. Fig. S2 Nucleotide diversity (π) and genetic differentiation (FST) for In(2L)t and In(3L)P. Fig. S3 Linkage disequilibrium for In(2L)t and In(3L)P. Fig. S4 Inversion frequency trajectories during experimental evolution. Fig. S5 Inversion frequencies in natural populations. Fig. S6 False-positive rates in haplotype reconstruction. Fig. S7 Patterns of recombination within In(3R)Mo. [file mec0023-1813-SD1.zip › Supporting_software/find_fixed_alleles.py]

import sys
import collections
from optparse import OptionParser, OptionGroup

#Author: Martin Kapun v. 1.0

#########################################################   HELP   #########################################################################
usage="\npython %prog --input input.consensus --data1 0,1,2,3,4 --data2 5,6,7,8 --output output.txt"
parser = OptionParser(usage=usage)
group=OptionGroup(parser,
"""
H E L P:
____________

Requirements:

Python 2.6

Description:

This script detects chromosomal positions in a consensus file (--input), where individuals in dataset 1 (--data1) are fixed for a different allele than individuals in dataset 2 (--data2). Only positions where more than 75% of all individuals have an allele different to 'N' are considered. The output consists of columns for chromosome, position, alleles of all individuals in dataset 1 and alleles of all individuals in dataset 2 

""") 
#########################################################   CODE   #########################################################################

parser.add_option("--input", dest="input", help="DPGP2 FASTQ file")
parser.add_option("--data1", dest="data1", help="Positions of indivduals in dataset 1 in the consensus file")
parser.add_option("--data2", dest="data2", help="Positions of indivduals in dataset 2 in the consensus file")
parser.add_option("--output", dest="o", help="output-file")
parser.add_option_group(group)
(options, args) = parser.parse_args()


inside = map(int, options.data1.split(","))
outside = map(int, options.data2.split(","))
out=open(options.o,"w")

for l in open(options.input, "r"):
    chr, pos, ref1, ref2, alleles = l.split()
    nuc, nuc2, testnuc, testnuc2 = "", "", "", ""
    for ind in inside:
        testnuc += alleles[ind]
        if alleles[ind] == "N":
            continue
        nuc += alleles[ind]
    for ind in outside:
        testnuc2 += alleles[ind]
        if alleles[ind] == "N":
            continue
        nuc2 += alleles[ind]
    ## test if more than 75% of all individuals have informative (non-'N') alleles
    if len(nuc) < 0.75 * len(inside) or len(nuc2) < 0.75 * len(outside):
        continue
    ## test if there is only one allele present in dataset1
    
    if len(set(nuc)) == 1 and list(set(nuc))[0] not in nuc2:
        out.write(chr + "\t" + pos + "\t" + testnuc + "\t" + testnuc2+"\n")
