# Supplementary material for: Inference of chromosomal inversion dynamics from Pool-Seq data in natural and laboratory populations of Drosophila melanogaster
Source: Mol Ecol. 2013 Dec 20;23(7):1813–27. doi: 10.1111/mec.12594 (PMC4359753; doi:10.1111/mec.12594)
Supplement: Fig S1 — False-negative rates in haplotype reconstruction. Fig. S2 Nucleotide diversity (π) and genetic differentiation (FST) for In(2L)t and In(3L)P. Fig. S3 Linkage disequilibrium for In(2L)t and In(3L)P. Fig. S4 Inversion frequency trajectories during experimental evolution. Fig. S5 Inversion frequencies in natural populations. Fig. S6 False-positive rates in haplotype reconstruction. Fig. S7 Patterns of recombination within In(3R)Mo. [file mec0023-1813-SD1.zip › Supporting_software/modules/CMH.py]

import sys
import collections


class SinglePop:
	def __init__(self,a,t,c,g,n,deletion):
		"""
		Represents the allele counts of a single population
		"""
		self.__a=int(a)
		self.__t=int(t)
		self.__c=int(c)
		self.__g=int(g)
		self.__n=int(n)
		self.__del=int(deletion)
		

	def issnp(self,mincount):
		"""
		>>> SinglePop(2,0,0,2,0,0).issnp(1)
		1
		>>> SinglePop(2,0,0,2,0,0).issnp(3)
		0
		>>> SinglePop(2,0,0,1,0,0).issnp(2)
		0
		>>> SinglePop(2,0,0,0,0,0).issnp(1)
		0
		>>> SinglePop(2,2,0,0,0,0).issnp(1)
		1
		"""
		alcount=self.count_alleles(mincount)
		if(alcount>1):
			return 1
		else:
			return 0
	

	def count_alleles(self,mincount):
		"""
		>>> SinglePop(2,0,0,2,0,0).count_alleles(1)
		2
		>>> SinglePop(2,0,0,2,0,0).count_alleles(2)
		2
		>>> SinglePop(2,0,0,2,0,0).count_alleles(3)
		0
		"""
		alcount=0
		if self.A>=mincount:
			alcount+=1
		if self.T>=mincount:
			alcount+=1
		if self.C>=mincount:
			alcount+=1
		if self.G>=mincount:
			alcount+=1
		return alcount
	
	def countForAllele(self,allele):
		"""
		>>> SinglePop(2,0,0,0,0,0).countForAllele("A")
		2
		>>> SinglePop(2,4,0,0,0,0).countForAllele("T")
		4
		"""
		return eval("self."+allele)		

	@property
	def A(self):
		"""
		>>> SinglePop(2,0,0,0,0,0).A
		2
		"""
		return self.__a
	
	@property
	def Af(self):
		"""
		>>> SinglePop(4,0,0,0,0,0).Af
		1.0
		>>> SinglePop(4,4,0,0,0,0).Af
		0.5
		"""
		return float(self.A)/float(self.cov)
	
	
	@property
	def T(self):
		"""
		>>> SinglePop(2,0,0,0,0,0).T
		0
		>>> SinglePop(0,2,0,0,0,0).T
		2
		"""
		return self.__t
	
	@property
	def Tf(self):
		"""
		>>> SinglePop(0,4,0,0,0,0).Tf
		1.0
		>>> SinglePop(4,4,0,0,0,0).Tf
		0.5
		"""
		return float(self.T)/float(self.cov)
		

	@property
	def C(self):
		"""
		>>> SinglePop(0,0,2,0,0,0).C
		2
		"""
		return self.__c
	
	@property
	def Cf(self):
		"""
		>>> SinglePop(0,0,4,0,0,0).Cf
		1.0
		>>> SinglePop(0,4,4,0,0,0).Cf
		0.5
		"""
		return float(self.C)/float(self.cov)

	@property
	def G(self):
		"""
		>>> SinglePop(0,0,0,3,0,0).G
		3
		"""
		return self.__g
	
	@property
	def Gf(self):
		"""
		>>> SinglePop(0,0,0,4,0,0).Gf
		1.0
		>>> SinglePop(0,4,0,4,0,0).Gf
		0.5
		"""
		return float(self.G)/float(self.cov)

	@property
	def N(self):
		"""
		>>> SinglePop(0,0,0,0,5,0).N
		5
		"""
		return self.__n
		
	
	@property
	def deletion(self):
		"""
		>>> SinglePop(0,0,0,0,0,6).deletion
		6
		"""
		return self.__del

	@property
	def cov(self):
		"""
		>>> SinglePop(2,3,1,1,0,0).cov
		7
		"""
		return self.A+self.T+self.C+self.G

	@property
	def totcov(self):
		"""
		>>> SinglePop(2,3,1,1,2,1).totcov
		10
		"""
		return self.cov+self.N+self.deletion
	
	def __str__(self):
		"""
		>>> str(SinglePop(6,5,4,3,2,1))
		'6:5:4:3:2:1'
		"""
		return ":".join(map(str,[self.A,self.T,self.C,self.G,self.N,self.deletion]))
	@property
	def freqh(self):
		"""
		>>> str(SinglePop(6,5,4,3,2,1))
		'6:5:4:3:2:1'
		"""
		return {"A":self.Af,"T":self.Tf,"C":self.Cf,"G":self.Gf}
	@property
	def counth(self):
		"""
		>>> str(SinglePop(6,5,4,3,2,1))
		'6:5:4:3:2:1'
		"""
		return {"A":self.A,"T":self.T,"C":self.C,"G":self.G}


class PopLine:
	def __init__(self,chr,pos,refc,populations,pvalue=None):
		self.__chr=chr
		self.__pos=int(pos)
		self.__refc=refc
		self.__populations=populations
		self.__pvalue=pvalue
		
		

	@property
	def chr(self):
		"""
		>>> PopLine("2L",1,"N",[],0.2).chr
		'2L'
		"""
		return self.__chr
	
	@property
	def pos(self):
		return self.__pos
	
	@property
	def refc(self):
		return self.__refc
	
	@property
	def populations(self):
		return self.__populations
	
	def subpopulations(self,populations):
		tpops=self.populations
		toret=[]
		for i in populations:
			toret.append(tpops[i-1])
		return toret
	
	@property
	def pvalue(self):
		return self.__pvalue
	
	@pvalue.setter
	def pvalue(self,value):
		self.__pvalue=value
	
	@property
	def popcount(self):
		return len(self.__populations)
	
	def __str__(self):
		"""
		"""
		popstr="\t".join(map(str,self.populations))
		pvalue=self.pvalue
		tojoin=[self.chr,self.pos,self.refc,popstr]
		if pvalue is not None:
			tojoin.append(pvalue)
		return "\t".join([str(x) for x in tojoin])
		

class SyncReader:
	def __init__(self,file):
		self.__filename=file
		self.__filehandle=open(file,"r")

	def __iter__(self):
		return self
	
	def next(self):
		line=""
		while(1):
			line=self.__filehandle.readline()
			if line=="":
				raise StopIteration
			line=line.rstrip('\n')
			if line != "":
				break
		
		a=line.split()
		chr=a.pop(0)
		pos=a.pop(0)
		refc=a.pop(0)
		population=[]
		for p in a:
			po=None
			if p=="-":
				po=SinglePop(0,0,0,0,0,0)
			else:
				s=p.split(":")
				po=SinglePop(*s)
			population.append(po)
		
		return PopLine(chr,pos,refc,population)

class CMHReader:
	def __init__(self,file):
		self.__filename=file
		self.__filehandle=open(file,"r")

	def __iter__(self):
		return self
	
	def next(self):
		line=""
		while(1):
			line=self.__filehandle.readline()
			if line=="":
				raise StopIteration
			line=line.rstrip('\n')
			if line != "":
				break
		
		a=line.split()
		chr=a.pop(0)
		pos=a.pop(0)
		refc=a.pop(0)
		pvalue=float(a.pop())
		
		population=[]
		for p in a:
			if p=="-":
				po=SinglePop(0,0,0,0,0,0)
			else:
				s=p.split(":")
				po=SinglePop(*s)
			population.append(po)
		
		return PopLine(chr,pos,refc,population,pvalue)
	


if __name__ == "__main__":
	import doctest
	doctest.testmod(verbose=1)


    
