# Supplementary material for: Inference of chromosomal inversion dynamics from Pool-Seq data in natural and laboratory populations of Drosophila melanogaster
Source: Mol Ecol. 2013 Dec 20;23(7):1813–27. doi: 10.1111/mec.12594 (PMC4359753; doi:10.1111/mec.12594)
Supplement: Fig S1 — False-negative rates in haplotype reconstruction. Fig. S2 Nucleotide diversity (π) and genetic differentiation (FST) for In(2L)t and In(3L)P. Fig. S3 Linkage disequilibrium for In(2L)t and In(3L)P. Fig. S4 Inversion frequency trajectories during experimental evolution. Fig. S5 Inversion frequencies in natural populations. Fig. S6 False-positive rates in haplotype reconstruction. Fig. S7 Patterns of recombination within In(3R)Mo. [file mec0023-1813-SD1.zip › Supporting_software/modules/LDUtil.py]

import sys
import collections
import numpy
import math
from CMH import CMHReader


	

class Util:
	
	#@classmethod
	#def meanstdv(x): ### calculate mean, median, stdev. standard error : x=datalist
	#	from math import sqrt
	#	n,mean,std,se,median = len(x),0,0,0,0
	#	for a in x:
	#	    mean = mean + a
	#	mean = mean / float(n)
	#	for a in x:
	#	    std = std + (a - mean)**2
	#	std = sqrt(std / float(n-1))
	#	se= std/sqrt(n)
	#	median=sorted(x)[len(x)/2]
	#	return mean,std,se,median
	
	@classmethod
	def geometricmean(cls,x):
		"""
		>>> Util.geometricmean([float("1e-12"),float("1e-14"),float("1e-10")])
		1.000000000000001e-12
		>>> Util.geometricmean([float("1e-2"),float("1e-2"),float("1e-14"),float("1e-10")])
		9.9999999999999943e-08
		"""
		if len(x)==0:
			return None
		logsum=sum([math.log(v) for v in x])
		logsum/=len(x)
		pval=math.exp(logsum)
		return pval
		
	@classmethod
	def mean(cls,x):
		"""
		>>> Util.geometricmean([float("1e-12"),float("1e-14"),float("1e-10")])
		1.000000000000001e-12
		>>> Util.geometricmean([float("1e-2"),float("1e-2"),float("1e-14"),float("1e-10")])
		9.9999999999999943e-08
		"""
		if len(x)==0:
			return None
		sum1=sum([v for v in x])
		pval=sum1/len(x)
		return pval	
		
	
	@classmethod
	def median(cls,x,log):
		"""
		>>> Util.median([float("1e-12"),float("1e-14"),float("1e-10")])
		9.9999999999999998e-13
		>>> Util.median([float("1e-11"),float("1e-20"),float("1e-12")])
		9.9999999999999998e-13
		>>> Util.median([float("1e-8"),float("1e-11"),float("1e-12"),float("1e-20")])
		3.1622776601683786e-12
		>>> Util.median([float("1e-8"),float("1e-10")])
		1.0000000000000007e-09
		"""
		mid =int(len(x)/2)
		sort=sorted(x)
		if len(x)==0:
			return None
		if len(x)%2==0:
			lower=sort[mid-1]
			upper=sort[mid]
			if log=="True":
				return Util.geometricmean([lower,upper])
			else:
				return Util.mean([lower,upper])
		else:
			return sort[mid]
	
	@classmethod
	def posh(x):
		h=collections.defaultdict(lambda:collections.defaultdict(lambda:0.0))
		for l in open(x,"r"):
			if l.rstrip()=="":
				continue
			p=PopIO.parse_cmhline(l)
			h[p.chr][p.pos]=p.pvalue
		return h

class CandidateSNP:
	def __init__(self,chr,pos,rangestart,rangeend,pvalue,ignorecandidate=1):
		self.__chr		= chr
		self.__pos		= pos
		self.__rangestart	= rangestart
		self.__rangeend		= rangeend
		self.__pvalue		= pvalue
		self.__neighborsnps	= []
		self.__ignorecandidate 	= ignorecandidate
		
	
	def appendSNP(self,snp):
		if(self.__ignorecandidate and self.chr == snp.chr and self.pos==snp.pos):
			return False
		self.__neighborsnps.append(snp)
		return True
		
	@property
	def chr(self):
		return self.__chr
	
	@property
	def pos(self):
		return self.__pos
		
	@property
	def pvalue(self):
		return self.__pvalue
	
	@property
	def snps(self):
		return self.__neighborsnps
	
	@property
	def rangeend(self):
		return self.__rangeend
	
	@property
	def rangestart(self):
		return self.__rangestart
	

	def distributeToBins(self,bincount):
		binar=[ [] for i in range(0,bincount)]
		dist=self.rangeend-self.rangestart+1
		binsize=int(dist/bincount)
		for snp in self.snps:
			arindex = snp.pos - self.rangestart
			arindex = int(arindex/binsize)
			binar[arindex].append(snp)
		return binar
			

class LDIO:
	
	@classmethod
	def read_candidatehash(cls,filename,maxrange):
		
		chrh=collections.defaultdict(lambda:collections.defaultdict(lambda:[]))
		candl=[]
		for p in CMHReader(filename):
			chr=p.chr
			pos=p.pos
			rangestart=pos-maxrange
			rangend=pos+maxrange-1
			cand=CandidateSNP(p.chr,p.pos,rangestart,rangend,p.pvalue)
			candl.append(cand)
			for i in range(rangestart,rangend+1):
				chrh[chr][i].append(cand)
		return chrh,candl


if __name__ == "__main__":
	import doctest
	doctest.testmod(verbose=1)


    
