# Supplementary material for: Inference of chromosomal inversion dynamics from Pool-Seq data in natural and laboratory populations of Drosophila melanogaster
Source: Mol Ecol. 2013 Dec 20;23(7):1813–27. doi: 10.1111/mec.12594 (PMC4359753; doi:10.1111/mec.12594)
Supplement: Fig S1 — False-negative rates in haplotype reconstruction. Fig. S2 Nucleotide diversity (π) and genetic differentiation (FST) for In(2L)t and In(3L)P. Fig. S3 Linkage disequilibrium for In(2L)t and In(3L)P. Fig. S4 Inversion frequency trajectories during experimental evolution. Fig. S5 Inversion frequencies in natural populations. Fig. S6 False-positive rates in haplotype reconstruction. Fig. S7 Patterns of recombination within In(3R)Mo. [file mec0023-1813-SD1.zip › Supporting_software/modules/RCMH.py]

#!/usr/bin/env python
import sys,select
import collections
import CMH
import rpy2.robjects as robjects
from rpy2.robjects.packages import importr


class Utility:
	
	@classmethod
	def getSinglePops(cls,pops,majora,minora):
		toret=[]
		for p in pops:
			(ac,tc,gc,cc)=(0,0,0,0)
			if(majora=="A"):
				ac=p[0]
			elif(majora=="T"):
				tc=p[0]
			elif(majora=="C"):
				cc=p[0]
			elif(majora=="G"):
				gc=p[0]
			else:
				raise StandardException("your fucked")
				
			if(minora=="A"):
				ac=p[1]
			elif(minora=="T"):
				tc=p[1]
			elif(minora=="C"):
				cc=p[1]
			elif(minora=="G"):
				gc=p[1]
			else:
				raise StandardException("your fucked")
			#(self,a,t,c,g,n,deletion)
			sp=CMH.SinglePop(ac,tc,cc,gc,0,0)
			toret.append(sp)
		return toret
			
	
	@classmethod
	def coverageValid(cls,populations,mincoverage,maxcoverage):
		if type(maxcoverage).__name__=='int':	
			for p in populations:
				if(p.cov < mincoverage or p.cov > maxcoverage):
					return False
			return True
		else:
			for p in range(len(populations)):
				if(populations[p].cov < mincoverage or populations[p].cov > maxcoverage[p]):
					return False
			return True

	@classmethod
	def getDeletionCount(cls, populations):
		delcount=0
		for p in populations:
			delcount+=p.deletion
		return delcount
	
	@classmethod
	def getMajorAlleleCount(cls,populations):
		tal = {"A":0,"T":0,"C":0,"G":0}
		for p in populations:
			tal["A"]+=p.A
			tal["C"]+=p.C
			tal["T"]+=p.T
			tal["G"]+=p.G
			
		# transform into hash
		tar= [(key,value) for key,value in tal.items()]
		tar.sort(key=lambda x:-x[1])
		major=tar[0][0]
		minor=tar[1][0]
		
		toret=[]
		for p in populations:
			toret.append((p.countForAllele(major),p.countForAllele(minor)))
		return (toret,major,minor)
	
	@classmethod
	def issnp(cls,populations,mincount):
		micount=0
		macount=0
		for p in populations:
			macount+=p[0]
			micount+=p[1]
		if micount>=mincount and macount>=mincount:
			return True
		else:
			return False
				
		
	@classmethod
	def getCMHPvalue(cls,populations):
		response=[]
		replicatecount=0
		for i in range(1,len(populations),2):
			base=populations[i-1]
			derived=populations[i]
			response.append(base[0])
			response.append(derived[0])
			response.append(base[1])
			response.append(derived[1])
			replicatecount+=1
		
		r=robjects.r
		response_robj = robjects.IntVector(response)
		dim_robj=robjects.IntVector([2,2,replicatecount])
		response_rar=robjects.r['array'](response_robj,dim=dim_robj)
		
		testres=r['mantelhaen.test'](response_rar)
		pvalue=testres[2][0]
		assert(pvalue<=1)
		assert(pvalue>=0)
		

		return pvalue

class SimulateDrift:
	
	@classmethod
	def multiSampleDrift(cls,popsize,alcount,derivedtimestamps,derivedcoverages):
		basecount=len(alcount)
		dtmatrix=SimulateDrift._createMatrix(derivedtimestamps,basecount)
		dcovmatrix=SimulateDrift._createMatrix(derivedcoverages,basecount)
		
		templist=[]
		for i in range(len(dtmatrix)):
			tbase=alcount[i]
			ttime=dtmatrix[i]
			tcov=dcovmatrix[i]
			tres=SimulateDrift.singleSampleDrift(popsize,tbase,ttime,tcov)
			templist.append(tres)
			
		toret=SimulateDrift._matrixToList(templist)
		return toret

	
	@classmethod
	def singleSampleDrift(cls,popsize,basepop,derivedtimestamps,derivedcoverages):
		#(1000,(50,50),(10,20,30,40),(30,40,60,70))
		if len(basepop)!=2:
			raise ValueError("Basepop has to have the size 2")
		if len(derivedtimestamps) != len(derivedcoverages):
			raise ValueError("length of the derivedtimes has to be equal to the derivedcoverages")
		if(sorted(derivedtimestamps) != sorted(derivedtimestamps)):
			raise ValueError("Derived time stamps have to be increasing")
		
		timedict=dict(zip(derivedtimestamps,derivedcoverages))
		
		majfreq=(float(basepop[0])/float(basepop[0]+basepop[1]) )
		ultimo_time=derivedtimestamps[-1]
		
		#create a set of the timestamps at which the tool has to report the allele frequencies
		stopset=set(derivedtimestamps)
		toret=[]
		for i in range(1, ultimo_time+1):
			majfreq=SimulateDrift._nextGeneration(popsize,majfreq)
			if i in stopset:
				cov=timedict[i]
				derfreq=SimulateDrift._sampleReads(cov,majfreq)
				toret.append(derfreq)
		return toret
	

	
	@classmethod
	def _sampleReads(cls,coverage,majorfreq):
		import random
		majcount=0
		mincount=0
		for i in range(coverage):
			r=random.random()
			if r < majorfreq:
				majcount+=1
			else:
				mincount+=1
		return (majcount,mincount)
	
	@classmethod
	def _nextGeneration(cls,popsize,majorfreq):
		import random
		majcount=0
		for i in range(popsize):
			r=random.random()
			# in case of 50%-50%  i want a balanced chance for every element
			# random is producing [0.0-1.0)
			# therefore [0.0-0.5) and [0.5-1.0) thus  r needs to be smaller than the major allele frequnecy
			if r < majorfreq:
				majcount+=1
		return float(majcount)/float(popsize)
	
	@classmethod
	def _createMatrix(cls,list,count):
		#(10,20,30,40,50,60),3 ->
		#((10,40),(20,50),(30,60))
		toret=[]
		for i in range(count):
			tlist=[]
			for k in range(i,len(list),3):
				tlist.append(list[k])
			toret.append(tlist)
		return toret
	
	@classmethod
	def _matrixToList(cls,matrix):
		#(10,40),(20,50),(30,60) ->
		#(10,20,30,40,50,60)
		
		toret=[]
		depth=len(matrix[0])
		for k in range(depth):
			for i in range(len(matrix)):
				toret.append(matrix[i][k])
		return toret
		
