# Supplementary material for: Inference of chromosomal inversion dynamics from Pool-Seq data in natural and laboratory populations of Drosophila melanogaster
Source: Mol Ecol. 2013 Dec 20;23(7):1813–27. doi: 10.1111/mec.12594 (PMC4359753; doi:10.1111/mec.12594)
Supplement: Fig S1 — False-negative rates in haplotype reconstruction. Fig. S2 Nucleotide diversity (π) and genetic differentiation (FST) for In(2L)t and In(3L)P. Fig. S3 Linkage disequilibrium for In(2L)t and In(3L)P. Fig. S4 Inversion frequency trajectories during experimental evolution. Fig. S5 Inversion frequencies in natural populations. Fig. S6 False-positive rates in haplotype reconstruction. Fig. S7 Patterns of recombination within In(3R)Mo. [file mec0023-1813-SD1.zip › Supporting_software/Pi2tree.py]

import modules.RCMH
import sys
import math
from modules.CMH import SyncReader,CMHReader
from optparse import OptionParser, OptionGroup
import collections
import rpy2.robjects as robjects
from rpy2.robjects import r

#Author: Martin Kapun v. 1.0

#########################################################   HELP   #########################################################################
usage="\npython %prog --input input.consensus --individuals 2,3,6,10 --names ind2,ind3,ind6,ind10 --output output"
parser = OptionParser(usage=usage)
group=OptionGroup(parser,
"""
H E L P:
____________

Requirements:

Python 2.6
modules CMH.py stored in the folder modules in the same directory as the script
RPy2 : http://rpy.sourceforge.net/rpy2.html
R Packages:
    ape 3.0-8 or higher

Description:

This script caluclates pairwise pi values between all ind defined with --ind for every position in the input (-- input; a consensus file output of extract_haplotype.py) or for the positions within the range defined with --chr. By default the option --chromosome is set to 'all'. If this parameter is used, you will need to define the Chromosome, the start position and the end position of the sequence that should be analyzed. The format should look like this: --chromosome Chr,start,end.
The script produces a distance matrix of average pi for every pairwise comparison and uses the R package ape to generate NJ trees based on the distance matrix. --names (Format: Ind1,Ind2,Ind3,...) is used to name the leaves of the tree. It should be of the same langth as the input of the positions of individuals used for the analysis.
""")  
#########################################################   CODE   #########################################################################

parser.add_option("--input", dest="input", help="A consensus file")
parser.add_option("--names", dest="names", help="Name vector containing all ind in the consensus files (separated by a ',') ")
parser.add_option("--individuals",dest="populations",help="Individual positions within the consensus input")
parser.add_option("--chromosome", dest="c", help="chromosomes used for the analysis",default="all")
parser.add_option("--output", dest="output", help="output file")
parser.add_option_group(group)
(options, args) = parser.parse_args()

names=options.names.split(",")
if options.c!="all":
    chromo=options.c.split(",")[0]
    start=int(options.c.split(",")[1])
    end=int(options.c.split(",")[2])

#ofw=open(options.output,"w")
count=1
popstotest=map(int,options.populations.split(","))
#print popstotest
math=collections.defaultdict(lambda:collections.defaultdict(lambda:0.0))

for l in open(options.input,"r"):
    chr,pos,ref,mel36,pops=l.split()[:5]
    # if --chr !=all only consider positions as defined in the commandline
    if options.c!="all":
        if chr not in chromo:
            if dict(math)=={}:
                continue
            else:
                break
        elif int(pos)<start or int(pos)>end:
            if dict(math)=={}:
                continue
            else:
                break
    ## loop through all indivduals defined with --ind and caluculate heterozygosities:
    mat2,ses=[],[]
    for i in map(int,options.populations.split(",")):
        for j in map(int,options.populations.split(",")):
            if i!=j and i<j:
                if pops[i]=="N" or pops[j]=="N":
                    continue
                elif [pops[i]]!=[pops[j]]:
                    pi=0.5
                else:
                    pi=0.0
                math[str(i)+"-"+str(j)]["v"]+=pi
                math[str(i)+"-"+str(j)]["c"]+=1.0
    if count%100000==0:
        print chr,count,"positions processed"
    count+=1
## average heterozygosities and prepare for R:
pihash,xlist,ylist=[],[],[]
out=open(options.output+".pi","w")
ind=options.populations.split(",")
for i in range(len(ind)):
    for j in range(len(ind)):
        if i!=j and i<j:
            # if position is invariate
            if math[str(ind[i])+"-"+str(ind[j])]["c"]!=0:
                out.write("pi: "+names[i]+"-"+names[j]+"\t"+str(math[str(ind[i])+"-"+str(ind[j])]["v"]/math[str(ind[i])+"-"+str(ind[j])]["c"])+"\n")
                pihash.append(math[str(ind[i])+"-"+str(ind[j])]["v"]/math[str(ind[i])+"-"+str(ind[j])]["c"])
                xlist.append(names[i])
                ylist.append(names[j])
            # if position is polymorphic
            else:
                out.write("pi: "+names[i]+"-"+names[j]+"\t0\n")
                pihash.append(0)
                xlist.append(names[i])
                ylist.append(names[j])
cp=robjects.vectors.FloatVector(pihash)
al=robjects.vectors.StrVector(xlist)
bl=robjects.vectors.StrVector(ylist)
r.assign('values',cp)
r.assign('al',al)
r.assign('bl',bl)
##  and load libraries
r('library(ape)')
##convert distance list to distance matrix
r('x.names <- sort(unique(c(al, bl)))')
r('x.dist <- matrix(0, length(x.names), length(x.names))')
r('dimnames(x.dist) <- list(x.names, x.names)')
r('x.ind <- rbind(cbind(match(al, x.names), match(bl, x.names)),cbind(match(bl, x.names), match(al, x.names)))')
r('x.dist[x.ind] <- rep(values, 2)')
## open graphics device
r('pdf("'+options.output+'.pdf",width=12,height=12)')
r('tr <- nj(x.dist)')
r('plot(tr, "u",lab4ut="radial",cex=1,no.margin=T)')
r('add.scale.bar(length=0.1)')
r('dev.off()')
