# Supplementary material for: Inference of chromosomal inversion dynamics from Pool-Seq data in natural and laboratory populations of Drosophila melanogaster
Source: Mol Ecol. 2013 Dec 20;23(7):1813–27. doi: 10.1111/mec.12594 (PMC4359753; doi:10.1111/mec.12594)
Supplement: Fig S1 — False-negative rates in haplotype reconstruction. Fig. S2 Nucleotide diversity (π) and genetic differentiation (FST) for In(2L)t and In(3L)P. Fig. S3 Linkage disequilibrium for In(2L)t and In(3L)P. Fig. S4 Inversion frequency trajectories during experimental evolution. Fig. S5 Inversion frequencies in natural populations. Fig. S6 False-positive rates in haplotype reconstruction. Fig. S7 Patterns of recombination within In(3R)Mo. [file mec0023-1813-SD1.zip › Supporting_software/Pi_FST4inversions.py]

import sys
import math
from optparse import OptionParser, OptionGroup
import collections

#Author: Martin Kapun v. 1.0

#########################################################   HELP   #########################################################################
usage="\npython %prog --input input.consensus --min-count 2 --data1 2,3,6,10 --data2 1,4,7 --all 0,1,2,3,4,6,7,10 --names ind1,ind2,ind3,ind4,ind4,ind5,ind7,ind8,ind11 --output output_file"
parser = OptionParser(usage=usage)
group=OptionGroup(parser,
"""
H E L P:
____________

Requirements:

Python 2.6

Description:

This script calculates FST and pi for different subsets of indivdual chromosomes. A consensus file (output of extract_haplotype.py) is needed as an input (--input). All individuals, which are used in the analysis need to be defined with their position (0-base!!) in the consensus file.
To calculate FST between two datasets, the position of the two groups in the consensus file need to be specified in --data1 and --data2. Additionally, the positions and names of all individuals in the dataset will need to be specified with --all and --names.
Missing allelic information needs to be indicated by a 'N' in the consensus file. With the option --min-count, you can define the minimum number of individuals needed for calculating pi and FST (in cases where allelic information is not available for all individuals). All positions, whith less informative alleles per dataset (data1 or data2) than defined by the threshold, will be excluded from the analysis. By using the parameter --chr, calculations can be restricted to a certain chromosomal arm.


The outputfile with the extension .fst consists of a tab delimited text, with the following columns:

Col1: Chromosome
Col2: Position
Col3: FST value
Col4: Alleles (data1 and data2 are separated by a '/')
Col4: Corresponding names (data1 and data2 are separated by a '/')

Template output:
________________

2L      5390    0.1354515625    AATT/ATTTA      53,80,100,91/136,150,168,106,143
2L      5391    0.0     TTTTTTT/TTTTT   52,53,80,89,91,96,21/136,150,168,106,143
2L      5392    0.0     TTTT/TTTTT      53,80,91,21/136,150,168,106,143


The outputfile with the extension .pi consists of a tab delimited text, with the following columns:

Col1: Chromosome
Col2: Position
Col3: pi for alleles of data1
Col4: pi for alleles of data2


Template output:
________________

2L      5390    0.375   0.384
2L      5391    0.0     0.0
2L      5392    0.0     0.0

""") 
#########################################################   CODE   #########################################################################

parser.add_option("--input", dest="input", help="a consensus output file")
parser.add_option("--min-count", dest="m", help="minimum count of individuals for calculating pi for FST")
parser.add_option("--data1", dest="d1", help="dataset 1, e.g. inverted individuals")
parser.add_option("--data2", dest="d2", help="dataset 2, e.g. non-inverted individuals")
parser.add_option("--all", dest="a", help="positions of all indivduals used for the analysis")
parser.add_option("--names", dest="n", help="names of all indivduals used for the analysis")
parser.add_option("--chr", dest="c", help="chromosomes used for the analysis",default="all")
parser.add_option("--output", dest="o", help="output-file")
parser.add_option_group(group)
(options, args) = parser.parse_args()

def pi(x,n):
	''' calculate pi on a SNP-wise basis. where x is a vector of all allelefreqs and n is the samplesize)'''
	corr=(n-1)/float(n)
	freqsum=sum([y**2 for y in x])
	return (1-freqsum)*corr 

def fst(pa,pb,pt):
	if len(pa)==0 or len(pb)==0:
		return "NAN","NAN","NAN"
	pia=pi([v/float(sum(pa.values())) for (k,v) in pa.items()],sum(pa.values()))	
	pib=pi([v/float(sum(pb.values())) for (k,v) in pb.items()],sum(pb.values()))
	pit=pi([v/float(sum(pt.values())) for (k,v) in pt.items()],sum(pt.values()))
	#print pia,pa,pb,pib
	if pit==0:
		return 0.0,0.0,0.0
	Fst=(pit-((pia+pib)/2))/pit
	if Fst<0.0:
		return 0.0,pia,pib
	else:
		return Fst,pia,pib

chromo=options.c.split(",")
positions=map(int,options.a.split(","))
idhash=dict(zip(positions,options.n.split(",")))
data1=map(int,options.d1.split(","))
data2=map(int,options.d2.split(","))

outfst=open(options.o+".fst","w")
outpi=open(options.o+".pi","w")

## write headers
outfst.write("Chr\tpos\tFST\talleles\tindividuals\n")
outpi.write("Chr\tpos\tpi_data1\tpi_data2\n")
		
for l in open(options.input,"r"):
	if len(l.split())==1:
		continue
	chr,pos,ref,mel36,pops=l.split()[:5]

	if chromo!=["all"]:
		if chr not in chromo:
			continue
	fstlist,pilist,allelelist,poslist="","","",""
	inv=collections.defaultdict(lambda:0)
	non=collections.defaultdict(lambda:0)
	full=collections.defaultdict(lambda:0)
	inst,nost,inp,nop=[],[],[],[] 
	## loop through all indivduals:
	for item in data1:
		if pops[item]!="N":
			## count the alleles of all individuals 
			full[pops[item]]+=1
			## count the alleles of data1 individuals 
			inv[pops[item]]+=1
			## make a list of the alleles of data1 individuals 
			inst.append(pops[item])
			## make a list of the names of data1 individuals corresponding to the alleles
			inp.append(str(idhash[item]))
	for item in data2:
		if pops[item]!="N":				
			## count the alleles of all individuals 
			full[pops[item]]+=1
			## count the alleles of data2 individuals 
			non[pops[item]]+=1
			## make a list of the alleles of data2 individuals
			nost.append(pops[item])
			## make a list of the names of data2 individuals corresponding to the alleles
			nop.append(str(idhash[item]))

	invcov=float(sum(inv.values()))
	noncov=float(sum(non.values()))
	fullcov=float(sum(full.values()))
	# test if the number of indivduals in both groups is above the minimum-count thresholdd
	if invcov<int(options.m) or noncov<int(options.m):
		fstlist="NAN"
		pilist="NAN\tNAN"
	else:
		## calculate pi and FST and append to lists
		fstresult=fst(inv,non,full)
		fstlist=str(fstresult[0])
		pilist="\t".join(map(str,fstresult[1:]))
	allelelist="".join(inst)+"/"+"".join(nost)
	poslist=",".join(inp)+"/"+",".join(nop)
	## write to output if FST is not "NAN" or 0 in all inversions
	if fstlist!='NAN': 
		outfst.write("\t".join([chr,pos])+"\t"+fstlist+"\t"+allelelist+"\t"+poslist+"\n")
	if pilist!="NAN\tNAN": 
		outpi.write("\t".join([chr,pos])+"\t"+pilist+"\n")
	
	
